# Supplementary material for: Behavioral effect of mismatch negativity neurofeedback on foreign language learning
Source: PLoS One. 2021 Jul 20;16(7):e0254771. doi: 10.1371/journal.pone.0254771 (PMC8291684; doi:10.1371/journal.pone.0254771)
Supplement: S1 File — (XLSX) [file pone.0254771.s001.xlsx]

## Sheet: table1&figure4a
Proportion of correct responses	day	word	group	Participant	total number of trials	number of correct responses
0.66	pre	light-right	control	1	32	21
0.41	pre	light-right	control	2	32	13
0.66	pre	light-right	control	3	32	21
0.5	pre	light-right	control	4	32	16
0.5	pre	light-right	control	5	32	16
0.69	pre	light-right	control	6	32	22
0.66	day1	light-right	control	1	32	21
0.66	day1	light-right	control	2	32	21
0.53	day1	light-right	control	3	32	17
0.5	day1	light-right	control	4	32	16
0.5	day1	light-right	control	5	32	16
0.5	day1	light-right	control	6	32	16
0.75	day2	light-right	control	1	32	24
0.69	day2	light-right	control	2	32	22
0.53	day2	light-right	control	3	32	17
0.5	day2	light-right	control	4	32	16
0.5	day2	light-right	control	5	32	16
0.56	day2	light-right	control	6	32	18
0.81	day3	light-right	control	1	32	26
0.78	day3	light-right	control	2	32	25
0.47	day3	light-right	control	3	32	15
0.5	day3	light-right	control	4	32	16
0.47	day3	light-right	control	5	32	15
0.5	day3	light-right	control	6	32	16
0.56	pre	lead-read	control	1	32	18
0.59	pre	lead-read	control	2	32	19
0.63	pre	lead-read	control	3	32	20
0.5	pre	lead-read	control	4	32	16
0.53	pre	lead-read	control	5	32	17
0.5	pre	lead-read	control	6	32	16
0.53	day1	lead-read	control	1	32	17
0.69	day1	lead-read	control	2	32	22
0.59	day1	lead-read	control	3	32	19
0.5	day1	lead-read	control	4	32	16
0.5	day1	lead-read	control	5	32	16
0.53	day1	lead-read	control	6	32	17
0.53	day2	lead-read	control	1	32	17
0.81	day2	lead-read	control	2	32	26
0.53	day2	lead-read	control	3	32	17
0.5	day2	lead-read	control	4	32	16
0.5	day2	lead-read	control	5	32	16
0.63	day2	lead-read	control	6	32	20
0.81	day3	lead-read	control	1	32	26
0.78	day3	lead-read	control	2	32	25
0.47	day3	lead-read	control	3	32	15
0.5	day3	lead-read	control	4	32	16
0.5	day3	lead-read	control	5	32	16
0.59	day3	lead-read	control	6	32	19
0.66	pre	led-red	control	1	32	21
0.53	pre	led-red	control	2	32	17
0.5	pre	led-red	control	3	32	16
0.56	pre	led-red	control	4	32	18
0.5	pre	led-red	control	5	32	16
0.69	pre	led-red	control	6	32	22
0.81	day1	led-red	control	1	32	26
0.59	day1	led-red	control	2	32	19
0.53	day1	led-red	control	3	32	17
0.5	day1	led-red	control	4	32	16
0.53	day1	led-red	control	5	32	17
0.63	day1	led-red	control	6	32	20
0.81	day2	led-red	control	1	32	26
0.75	day2	led-red	control	2	32	24
0.56	day2	led-red	control	3	32	18
0.5	day2	led-red	control	4	32	16
0.5	day2	led-red	control	5	32	16
0.63	day2	led-red	control	6	32	20
0.84	day3	led-red	control	1	32	27
0.66	day3	led-red	control	2	32	21
0.44	day3	led-red	control	3	32	14
0.5	day3	led-red	control	4	32	16
0.5	day3	led-red	control	5	32	16
0.66	day3	led-red	control	6	32	21
0.47	pre	light-right	NF	7	32	15
0.75	pre	light-right	NF	8	32	24
0.53	pre	light-right	NF	9	32	17
0.59	pre	light-right	NF	10	32	19
0.56	pre	light-right	NF	11	32	18
0.5	pre	light-right	NF	12	32	16
0.56	day1	light-right	NF	7	32	18
0.81	day1	light-right	NF	8	32	26
0.75	day1	light-right	NF	9	32	24
0.78	day1	light-right	NF	10	32	25
0.78	day1	light-right	NF	11	32	25
0.56	day1	light-right	NF	12	32	18
0.59	day2	light-right	NF	7	32	19
0.72	day2	light-right	NF	8	32	23
0.91	day2	light-right	NF	9	32	29
0.63	day2	light-right	NF	10	32	20
0.88	day2	light-right	NF	11	32	28
0.66	day2	light-right	NF	12	32	21
0.69	day3	light-right	NF	7	32	22
0.88	day3	light-right	NF	8	32	28
0.88	day3	light-right	NF	9	32	28
0.91	day3	light-right	NF	10	32	29
0.88	day3	light-right	NF	11	32	28
0.69	day3	light-right	NF	12	32	22
0.5	pre	lead-read	NF	7	32	16
0.75	pre	lead-read	NF	8	32	24
0.47	pre	lead-read	NF	9	32	15
0.5	pre	lead-read	NF	10	32	16
0.47	pre	lead-read	NF	11	32	15
0.53	pre	lead-read	NF	12	32	17
0.5	day1	lead-read	NF	7	32	16
0.63	day1	lead-read	NF	8	32	20
0.88	day1	lead-read	NF	9	32	28
0.72	day1	lead-read	NF	10	32	23
0.78	day1	lead-read	NF	11	32	25
1	day1	lead-read	NF	12	32	32
0.44	day2	lead-read	NF	7	32	14
0.88	day2	lead-read	NF	8	32	28
0.88	day2	lead-read	NF	9	32	28
0.53	day2	lead-read	NF	10	32	17
0.72	day2	lead-read	NF	11	32	23
0.94	day2	lead-read	NF	12	32	30
0.5	day3	lead-read	NF	7	32	16
0.69	day3	lead-read	NF	8	32	22
0.97	day3	lead-read	NF	9	32	31
0.75	day3	lead-read	NF	10	32	24
0.78	day3	lead-read	NF	11	32	25
0.94	day3	lead-read	NF	12	32	30
0.72	pre	led-red	NF	7	32	23
0.63	pre	led-red	NF	8	32	20
0.59	pre	led-red	NF	9	32	19
0.59	pre	led-red	NF	10	32	19
0.44	pre	led-red	NF	11	32	14
0.63	pre	led-red	NF	12	32	20
0.69	day1	led-red	NF	7	32	22
0.69	day1	led-red	NF	8	32	22
0.69	day1	led-red	NF	9	32	22
0.53	day1	led-red	NF	10	32	17
0.72	day1	led-red	NF	11	32	23
0.63	day1	led-red	NF	12	32	20
0.69	day2	led-red	NF	7	32	22
0.56	day2	led-red	NF	8	32	18
0.81	day2	led-red	NF	9	32	26
0.72	day2	led-red	NF	10	32	23
0.91	day2	led-red	NF	11	32	29
0.69	day2	led-red	NF	12	32	22
0.69	day3	led-red	NF	7	32	22
0.81	day3	led-red	NF	8	32	26
0.75	day3	led-red	NF	9	32	24
0.78	day3	led-red	NF	10	32	25
0.91	day3	led-red	NF	11	32	29
0.91	day3	led-red	NF	12	32	29

## Sheet: table2&figure4b
Proportion of correct responses	day	word	group	Participant	total number of trials	number of correct responses
0.5	pre	light-right	control	1	32	16
0.63	pre	light-right	control	2	32	20
0.44	pre	light-right	control	3	32	14
0.56	pre	light-right	control	4	32	18
0.41	pre	light-right	control	5	32	13
0.5	pre	light-right	control	6	32	16
0.41	day1	light-right	control	1	32	13
0.59	day1	light-right	control	2	32	19
0.38	day1	light-right	control	3	32	12
0.5	day1	light-right	control	4	32	16
0.5	day1	light-right	control	5	32	16
0.53	day1	light-right	control	6	32	17
0.44	day2	light-right	control	1	32	14
0.53	day2	light-right	control	2	32	17
0.41	day2	light-right	control	3	32	13
0.5	day2	light-right	control	4	32	16
0.5	day2	light-right	control	5	32	16
0.53	day2	light-right	control	6	32	17
0.41	day3	light-right	control	1	32	13
0.59	day3	light-right	control	2	32	19
0.38	day3	light-right	control	3	32	12
0.5	day3	light-right	control	4	32	16
0.5	day3	light-right	control	5	32	16
0.53	day3	light-right	control	6	32	17
0.41	pre	lead-read	control	1	32	13
0.47	pre	lead-read	control	2	32	15
0.59	pre	lead-read	control	3	32	19
0.56	pre	lead-read	control	4	32	18
0.5	pre	lead-read	control	5	32	16
0.56	pre	lead-read	control	6	32	18
0.56	day1	lead-read	control	1	32	18
0.59	day1	lead-read	control	2	32	19
0.56	day1	lead-read	control	3	32	18
0.5	day1	lead-read	control	4	32	16
0.44	day1	lead-read	control	5	32	14
0.59	day1	lead-read	control	6	32	19
0.38	day2	lead-read	control	1	32	12
0.78	day2	lead-read	control	2	32	25
0.72	day2	lead-read	control	3	32	23
0.5	day2	lead-read	control	4	32	16
0.5	day2	lead-read	control	5	32	16
0.59	day2	lead-read	control	6	32	19
0.63	day3	lead-read	control	1	32	20
0.72	day3	lead-read	control	2	32	23
0.53	day3	lead-read	control	3	32	17
0.5	day3	lead-read	control	4	32	16
0.5	day3	lead-read	control	5	32	16
0.56	day3	lead-read	control	6	32	18
0.44	pre	led-red	control	1	32	14
0.47	pre	led-red	control	2	32	15
0.44	pre	led-red	control	3	32	14
0.5	pre	led-red	control	4	32	16
0.5	pre	led-red	control	5	32	16
0.69	pre	led-red	control	6	32	22
0.38	day1	led-red	control	1	32	12
0.38	day1	led-red	control	2	32	12
0.44	day1	led-red	control	3	32	14
0.5	day1	led-red	control	4	32	16
0.53	day1	led-red	control	5	32	17
0.59	day1	led-red	control	6	32	19
0.22	day2	led-red	control	1	32	7
0.41	day2	led-red	control	2	32	13
0.44	day2	led-red	control	3	32	14
0.5	day2	led-red	control	4	32	16
0.47	day2	led-red	control	5	32	15
0.5	day2	led-red	control	6	32	16
0.06	day3	led-red	control	1	32	2
0.5	day3	led-red	control	2	32	16
0.47	day3	led-red	control	3	32	15
0.5	day3	led-red	control	4	32	16
0.5	day3	led-red	control	5	32	16
0.56	day3	led-red	control	6	32	18
0.53	pre	light-right	NF	7	32	17
0.59	pre	light-right	NF	8	32	19
0.41	pre	light-right	NF	9	32	13
0.44	pre	light-right	NF	10	32	14
0.38	pre	light-right	NF	11	32	12
0.72	pre	light-right	NF	12	32	23
0.59	day1	light-right	NF	7	32	19
0.81	day1	light-right	NF	8	32	26
0.72	day1	light-right	NF	9	32	23
0.56	day1	light-right	NF	10	32	18
0.63	day1	light-right	NF	11	32	20
0.63	day1	light-right	NF	12	32	20
0.5	day2	light-right	NF	7	32	16
0.91	day2	light-right	NF	8	32	29
0.75	day2	light-right	NF	9	32	24
0.59	day2	light-right	NF	10	32	19
0.78	day2	light-right	NF	11	32	25
0.81	day2	light-right	NF	12	32	26
0.34	day3	light-right	NF	7	32	11
0.94	day3	light-right	NF	8	32	30
0.88	day3	light-right	NF	9	32	28
0.5	day3	light-right	NF	10	32	16
0.66	day3	light-right	NF	11	32	21
0.72	day3	light-right	NF	12	32	23
0.53	pre	lead-read	NF	7	32	17
0.63	pre	lead-read	NF	8	32	20
0.25	pre	lead-read	NF	9	32	8
0.41	pre	lead-read	NF	10	32	13
0.47	pre	lead-read	NF	11	32	15
0.78	pre	lead-read	NF	12	32	25
0.5	day1	lead-read	NF	7	32	16
0.66	day1	lead-read	NF	8	32	21
0.66	day1	lead-read	NF	9	32	21
0.44	day1	lead-read	NF	10	32	14
0.75	day1	lead-read	NF	11	32	24
0.72	day1	lead-read	NF	12	32	23
0.5	day2	lead-read	NF	7	32	16
0.81	day2	lead-read	NF	8	32	26
0.97	day2	lead-read	NF	9	32	31
0.5	day2	lead-read	NF	10	32	16
0.75	day2	lead-read	NF	11	32	24
0.63	day2	lead-read	NF	12	32	20
0.56	day3	lead-read	NF	7	32	18
0.69	day3	lead-read	NF	8	32	22
0.72	day3	lead-read	NF	9	32	23
0.47	day3	lead-read	NF	10	32	15
0.81	day3	lead-read	NF	11	32	26
0.84	day3	lead-read	NF	12	32	27
0.5	pre	led-red	NF	7	32	16
0.59	pre	led-red	NF	8	32	19
0.59	pre	led-red	NF	9	32	19
0.47	pre	led-red	NF	10	32	15
0.56	pre	led-red	NF	11	32	18
0.59	pre	led-red	NF	12	32	19
0.66	day1	led-red	NF	7	32	21
0.59	day1	led-red	NF	8	32	19
0.56	day1	led-red	NF	9	32	18
0.56	day1	led-red	NF	10	32	18
0.63	day1	led-red	NF	11	32	20
0.53	day1	led-red	NF	12	32	17
0.41	day2	led-red	NF	7	32	13
0.66	day2	led-red	NF	8	32	21
0.72	day2	led-red	NF	9	32	23
0.56	day2	led-red	NF	10	32	18
0.56	day2	led-red	NF	11	32	18
0.5	day2	led-red	NF	12	32	16
0.56	day3	led-red	NF	7	32	18
0.75	day3	led-red	NF	8	32	24
0.88	day3	led-red	NF	9	32	28
0.69	day3	led-red	NF	10	32	22
0.53	day3	led-red	NF	11	32	17
0.75	day3	led-red	NF	12	32	24

## Sheet: figure5
Proportion of correct responses	day	Participant	test
0.56	pre	1	discrimination
0.71	pre	2	discrimination
0.53	pre	3	discrimination
0.56	pre	4	discrimination
0.49	pre	5	discrimination
0.55	pre	6	discrimination
0.58	day1	1	discrimination
0.71	day1	2	discrimination
0.77	day1	3	discrimination
0.68	day1	4	discrimination
0.76	day1	5	discrimination
0.73	day1	6	discrimination
0.57	day2	1	discrimination
0.72	day2	2	discrimination
0.86	day2	3	discrimination
0.63	day2	4	discrimination
0.83	day2	5	discrimination
0.76	day2	6	discrimination
0.63	day3	1	discrimination
0.79	day3	2	discrimination
0.86	day3	3	discrimination
0.81	day3	4	discrimination
0.85	day3	5	discrimination
0.84	day3	6	discrimination
0.65	2 moths later	1	discrimination
0.76	2 moths later	2	discrimination
0.92	2 moths later	3	discrimination
0.77	2 moths later	4	discrimination
0.84	2 moths later	5	discrimination
0.84	2 moths later	6	discrimination
0.52	pre	1	recognition
0.6	pre	2	recognition
0.42	pre	3	recognition
0.44	pre	4	recognition
0.47	pre	5	recognition
0.7	pre	6	recognition
0.58	day1	1	recognition
0.69	day1	2	recognition
0.65	day1	3	recognition
0.52	day1	4	recognition
0.67	day1	5	recognition
0.63	day1	6	recognition
0.47	day2	1	recognition
0.79	day2	2	recognition
0.81	day2	3	recognition
0.55	day2	4	recognition
0.7	day2	5	recognition
0.65	day2	6	recognition
0.49	day3	1	recognition
0.72	day3	2	recognition
0.82	day3	3	recognition
0.55	day3	4	recognition
0.67	day3	5	recognition
0.77	day3	6	recognition
0.52	2 moths later	1	recognition
0.68	2 moths later	2	recognition
0.86	2 moths later	3	recognition
0.56	2 moths later	4	recognition
0.73	2 moths later	5	recognition
0.73	2 moths later	6	recognition

## Sheet: figure6
normalized average MMN amplitudes	Group	Participant	Training stage
1	NF	1	day1
1	NF	2	day1
1	NF	3	day1
1	NF	4	day1
1	NF	5	day1
1	NF	6	day1
0.813035	NF	1	day2
1.087	NF	2	day2
1.14825	NF	3	day2
1.00005	NF	4	day2
1.73291	NF	5	day2
1.21166	NF	6	day2
1.33586	NF	1	day3
1.26099	NF	2	day3
1.31166	NF	3	day3
0.93525	NF	4	day3
1.50271	NF	5	day3
1.37107	NF	6	day3
1	control	7	day1
1	control	8	day1
1	control	9	day1
1	control	10	day1
1	control	11	day1
1	control	12	day1
0.78509	control	7	day2
0.896377	control	8	day2
1.49024	control	9	day2
0.938755	control	10	day2
1.04639	control	11	day2
0.982105	control	12	day2
0.87814	control	7	day3
0.961765	control	8	day3
1.11225	control	9	day3
1.06388	control	10	day3
0.974236	control	11	day3
0.976623	control	12	day3

## Sheet: figure7
normalized average MMN amplitudes	Experiment of Study	Participant	Training stage
1	previous	1	first 4 sessions
1	previous	2	first 4 sessions
1	previous	3	first 4 sessions
1	previous	4	first 4 sessions
1	previous	5	first 4 sessions
1	previous	6	first 4 sessions
1	previous	7	first 4 sessions
1	previous	8	first 4 sessions
0.85199	previous	1	last 4 sessions
0.896609	previous	2	last 4 sessions
1.01032	previous	3	last 4 sessions
1.23786	previous	4	last 4 sessions
1.06736	previous	5	last 4 sessions
0.913659	previous	6	last 4 sessions
0.894847	previous	7	last 4 sessions
1.18989	previous	8	last 4 sessions
1	present	9	first 4 sessions
1	present	10	first 4 sessions
1	present	11	first 4 sessions
1	present	12	first 4 sessions
1	present	13	first 4 sessions
1	present	14	first 4 sessions
1.33586	present	9	last 4 sessions
1.26099	present	10	last 4 sessions
1.31166	present	11	last 4 sessions
0.93525	present	12	last 4 sessions
1.50271	present	13	last 4 sessions
1.37107	present	14	last 4 sessions
